# Supplementary material for: DNA methylation-based profiling reveals distinct clusters with survival heterogeneity in high-grade serous ovarian cancer
Source: Clin Epigenetics. 2021 Oct 13;13:190. doi: 10.1186/s13148-021-01178-3 (PMC8515755; doi:10.1186/s13148-021-01178-3)
Supplement: Supplementary file 2 — Additional file 2: Table S1. A multivariate Cox proportional hazard regression model revealed that 780 sites were significantly related to survival. [file 13148_2021_1178_MOESM2_ESM.xls]

id	HR	HR.95L	HR.95H	pvalue
cg00034039	397875.254362483	2.06398113006638	76698723514.4533	0.0378317515187399
cg00065408	152211851624.64	4.09550260293346	5.65704628252632e+21	0.0381256976751095
cg00069261	46420.2523480304	1.3608788940109	1583417773.27731	0.0436094016445692
cg00123035	166.723235530294	1.44817540375089	19194.247598526	0.0346103326295581
cg00174500	0.385207150594041	0.161918325697024	0.916416027833884	0.0309781512440399
cg00176879	6.64479745962515e-13	5.61480574849838e-23	0.00786373300469912	0.0178160988156791
cg00177698	316.169101622619	8.97202235708068	11141.6241336006	0.00153913897371963
cg00209066	9.44278453118727e-05	6.86697332254736e-08	0.129847860934099	0.0119490699329211
cg00223950	32103889690239164	3411.82247957189	3.02084806408911e+29	0.0126417586585793
cg00288562	38094.429896528	2.3957578182745	605731338.147808	0.0326000815994152
cg00324733	155929993.076277	2.40265039511258	10119725612276784	0.039833333920389
cg00376639	355.592491812779	5.18009638633935	24409.9744103367	0.00648336540560324
cg00400263	0.00150239118705342	1.05337925016556e-05	0.214279831179609	0.0102092479357699
cg00420715	55.5587641853777	1.8926671150297	1630.91346243313	0.0198075311432003
cg00499599	116672735.485631	15.0079115384782	907023417002380	0.0217586724685029
cg00537910	0.0158319700835995	0.000392306100053552	0.638917612277185	0.0279909928679317
cg00560119	173.874690657062	1.67162627763811	18085.6262284924	0.029496771281299
cg00575744	1566.99751930035	1.89879750417266	1293176.98179899	0.0317850712893055
cg00581156	2982412761.74855	60.6468419549832	146665277114396800	0.0157677460598194
cg00629217	0.139997834504805	0.0242471085471052	0.80831879924811	0.0279603951322498
cg00669623	41167010950279.6	141757.657910246	1.19550704742417e+22	0.00161590129910765
cg00718748	768490817201.555	20.7637592322952	2.84427366699836e+22	0.0275055939843353
cg00734993	12203867.9438773	3.17422734368274	46919888421981.1	0.0349208459811543
cg00822607	20959.4130201113	10.8171963201476	40610984.690127	0.00997964845479786
cg00864867	48702.8307905523	11.0037073223487	215560597.671992	0.0117402468356245
cg00983899	0.150153409545379	0.0393535737209611	0.572909758030274	0.00551558232806097
cg01033160	61.7298576055388	1.28050659628265	2975.83419801375	0.0370685077661562
cg01049530	11.8490472262468	1.16292107691019	120.730394312623	0.0368516661891778
cg01069256	39683824.5229348	3.43619026939719	458299979134550	0.0349675681948225
cg01076838	0.00595038983224512	5.48216283118907e-05	0.645860771486906	0.0321314857358177
cg01145389	1376.12800132291	1.99113444113075	951080.066170499	0.0302795777454583
cg01173291	642174364043089152	2524.52649203383	1.63352579240283e+32	0.0153991126815477
cg01255349	336402854.644865	1340.15594473353	84443068777131	0.00196781815745921
cg01259619	67.8435438650857	1.21588279971691	3785.51818090154	0.039857265749172
cg01278291	0.129614489579884	0.0305176775342022	0.550497851293749	0.00562417065288016
cg01322897	3244624654161497088	11.8860008522536	8.85713309064458e+35	0.0374515909702374
cg01438829	27128.460744107	9.86817635531276	74578458.6580009	0.0115182072553512
cg01449415	1.15110049481972e+22	80.3260125685763	1.6495681869469e+42	0.0319377127963224
cg01462904	2092308689.50551	2.55446210719279	1713768092254525696	0.0404107430325273
cg01468868	15.4624821809348	1.0622768375041	225.071607282223	0.0450507905068645
cg01485998	329077952.134218	9.27225498406639	11679176076040000	0.0270331030937202
cg01489608	7.77357063866986e-05	7.81481757642373e-09	0.773254140399831	0.0439343587986388
cg01508386	1.21027772917267e+20	42407.7457740339	3.45402037999442e+35	0.0108719405927565
cg01522975	812118.234831124	13.1850264089847	50021593198.7662	0.0155923152754257
cg01536980	2020.61364854495	1.07516159307795	3797456.62695947	0.0478379055985091
cg01594262	47.6651167014124	3.75103989520471	605.688932571397	0.00288976325625846
cg01606998	1335833.5275728	6.95012352843606	256751006811.116	0.023068779109702
cg01653445	7898.32978125295	3.60303331578529	17314192.7553425	0.0222226387561666
cg01656216	0.207180212505314	0.0899621831066258	0.477129822459654	0.000216854887965923
cg01705587	59.3567690320865	3.50059920077111	1006.46370174351	0.00469114315663966
cg01758870	49.7942327160158	1.90205945572924	1303.56893119628	0.0189801481077411
cg01783386	19190774.0827774	55.3669202567805	6651730097830.4	0.00997439094579409
cg01785060	44350.3081979135	5.34513528943073	367988784.332416	0.0201236029005314
cg01818492	840987.882750165	14.8992399412178	47469577087.3527	0.0145304987229867
cg01833398	1.44515166279734e+21	23.3943404831253	8.9272160931075e+40	0.0361218962007482
cg01837574	5.30038040625136	1.25880688224275	22.3179844718672	0.022980578502151
cg01906055	4.68181732015492	1.14016639697922	19.2247495430284	0.0321952678331669
cg01918888	17877832.0889585	418.037433405421	764565215122.783	0.0021455455161582
cg01926595	5.47297333849667	1.51427307758182	19.7807367821191	0.00951687829693628
cg01968530	37.9102376566828	1.44391593681483	995.339190144608	0.0292356325777392
cg02007463	28861.4127901224	2.28155251553274	365094006.195749	0.0330788170817604
cg02126424	0.0130196688621777	0.000432313529639191	0.39210379888465	0.0124593694864882
cg02144298	3519701.03269421	877.559483039366	14116758577.5983	0.000369516823842725
cg02159896	4982061560898.64	226.080165324284	1.0978821322508e+23	0.0161246210912967
cg02214188	3.62413666313953	1.31495735803179	9.98843534574496	0.0127995154072668
cg02280309	0.0798214846341692	0.0103211005220339	0.617324615296679	0.0154298109611979
cg02292024	5369929.78824241	3.00133737197576	9607765591400.51	0.0348942355226424
cg02323334	71897.3011421651	4.88250430673616	1058723471.96815	0.0223840833446428
cg02413850	23242905247.7871	13.9811992699757	3.8639935954403e+19	0.027562259970213
cg02479575	18274504054.5438	428.258950623648	779802729057299200	0.00838961799820441
cg02519218	0.150983795187393	0.0270180906691261	0.84373491407511	0.031278481340553
cg02533173	0.173641485784106	0.0349244629544134	0.863330829873268	0.0323906440916307
cg02547138	2696830464288.94	52.8595865005648	1.37588941469287e+23	0.0228838660691373
cg02556718	1949033.84387478	1.42522761462039	2665351755467.58	0.0445245918831048
cg02583151	3665.45562881032	4.38063631343519	3067035.01625347	0.0168394197304562
cg02631957	6874060413.58261	1.30174928197567	36299391306648375296	0.0473617138929441
cg02658214	0.29823695716138	0.0997057454750537	0.892077805477449	0.0304449846530865
cg02719245	212.283623303577	2.12960511916641	21160.8886160711	0.022494433751879
cg02735133	774963223353.868	2.31051063414992	2.59928687916201e+23	0.0431955919735255
cg02750754	239138.911715814	5.69335315739456	10044593671.8941	0.0225964336562391
cg02770814	1226913043712.06	10667.9160834024	1.41106810839357e+20	0.00328859223705515
cg02831604	0.230094565350799	0.0534962889032473	0.989666948668642	0.0483910238711411
cg02868338	38118.5815917775	4.9458421783255	293787429.962221	0.0208862720771645
cg02994216	55306719752245376	714.088187765899	4.28355111057541e+30	0.0181436186153151
cg03027037	193.354132340779	2.05669570539702	18177.6139246806	0.0231448030426186
cg03091512	1687941464614511360	9751.24792954052	2.92182745075507e+32	0.0121047575874349
cg03100196	7832.09977158318	3.02374296902349	20286706.7275376	0.0253585327004488
cg03112869	0.0432976622633159	0.00215824088464639	0.86861831355554	0.0401675319651565
cg03144206	11269988705370.6	9744.77769196656	1.30339192369557e+22	0.00476417272897351
cg03160637	1071990.70234354	109.417598290795	10502552458.3066	0.00306318108210036
cg03205208	156345700773.171	4904.48177580221	4984008355552643072	0.00345595479053568
cg03217964	1599680.07553268	1.57817152226733	1621481764149.31	0.0429053912044289
cg03218909	35.5828067363431	1.74027169474435	727.550841089752	0.0203520561025169
cg03363175	1.96013705512774e+22	112.502844842661	3.41514677274e+42	0.030882783369674
cg03373442	673983.268074699	21.9432741849509	20701260979.3751	0.0109023973421144
cg03375833	0.168722586707109	0.0582832381276795	0.48843050214155	0.00103355498272213
cg03431064	17909763459212.5	4966.14360675513	6.4589277428191e+22	0.00656890347253486
cg03464655	0.369480849678244	0.186831860334599	0.730689605265767	0.00421207019224852
cg03483654	0.235840593516943	0.0929606174474375	0.598326335148036	0.0023558231477779
cg03597525	0.375169066072722	0.146393340667077	0.961463325425243	0.0411703053820448
cg03679581	0.219148137222688	0.0521298564923625	0.921274472627987	0.0382766873527421
cg03750606	118.086246910299	8.78783405041248	1586.78027251842	0.000318767385880859
cg03821311	0.390244349452473	0.153310440854011	0.993348211845544	0.0483857769159626
cg03848675	6.95196216131338	1.65162514742527	29.2619532753389	0.00818837372005923
cg03849074	50.7013119740815	4.03320288408436	637.365168520835	0.00236796831554551
cg03863549	6010466.13125512	13.4170081553559	2692530458106.93	0.018720173421448
cg03907174	0.364954919105428	0.142014739705604	0.937875133633001	0.0363355412221596
cg03943509	0.0089515184659016	0.000228320035480634	0.350953356663146	0.0117572648487283
cg03963654	0.000915848383948373	9.22174981113442e-07	0.909565190510914	0.0469350812701114
cg03989322	17779.6598410957	7.35141745257113	43000728.2411245	0.0138234020653739
cg04025590	73231649.1855313	3.49252458849578	1535529473463922	0.0352598849116383
cg04032566	0.0048446275267131	0.000486213974343893	0.0482717838463154	5.52158392198481e-06
cg04034767	19.9577115019813	3.00471023760286	132.561950038179	0.00194304742368653
cg04108502	60780577.8737517	1.54918944931239	2384652599013557	0.0445338492320377
cg04136480	2706190190.69555	1.54691126009046	4734250462297706496	0.0454851163872252
cg04137116	12760192765403	95.8885030475101	1.69804005939657e+24	0.0209361858698285
cg04137128	3067.38374969574	1.14541393312756	8214360.5868375	0.0461872803671829
cg04141379	2.38444143855182e+21	467730.219144283	1.21556417378481e+37	0.00764259707974126
cg04215480	41174.3257993585	17.0051500542687	99694804.1988111	0.00752460309491878
cg04251363	1840289.16785307	16.0473168972175	211042396869.758	0.0152277042900578
cg04255048	614160564244.368	12.9758056276514	2.90689618430445e+22	0.0304385590266798
cg04275881	0.349117163685392	0.12519120209623	0.973573158008702	0.0443098466723426
cg04305134	566.957715778173	1.53742374490282	209077.720144567	0.0355008626112098
cg04305913	0.166474755117786	0.0379270722484795	0.730714037454812	0.0175170521702131
cg04310489	79.7256088551466	1.37774579952866	4613.45823699724	0.0344528527054275
cg04315264	55.8192269423815	7.14987861592216	435.781677398901	0.000125020004383199
cg04368716	3187928541788.71	2.98251047593543	3.40749461554315e+24	0.0416208676316633
cg04371779	729959971.542984	10.6056139970743	50241462700983504	0.026662997948124
cg04432009	0.313714763476164	0.0993419440101426	0.990688815319111	0.0481651194364898
cg04536998	2513844694903016960	921773.839372488	6.8557111084798e+30	0.00373121510057101
cg04582843	28333419.7368544	7.61744147078733	105387442366760	0.0262154032904703
cg04598121	0.344544446441094	0.172762588143571	0.687133000547243	0.00248356072948589
cg04660234	241796.574086548	6.25835062765806	9342011452.92329	0.0214322823212337
cg04680304	15309288517.774	415.546160001037	564015114277227136	0.00833266843403693
cg04703844	4567363.12393121	35.0898079286807	594497580273.048	0.0107074063276878
cg04710641	0.00015251985516552	7.23852042931477e-08	0.321368247100647	0.0244056136224368
cg04730731	226697677167.209	1.48046295144328	3.47133555641546e+22	0.0466104518228144
cg04732193	0.178830069573149	0.0460491340207393	0.694479808656865	0.0128947282231602
cg04737405	0.2805116906947	0.113286370821686	0.694583188124664	0.00600031243490395
cg04739149	0.000375447196480572	4.0449258197995e-07	0.348487472020212	0.0236773615658878
cg04739485	0.00255520778586617	5.69777702884469e-05	0.114590072512454	0.00209517653610621
cg04775502	13280.5719350325	5.06093781458283	34849981.8380226	0.0180948901595836
cg04786857	0.360685108834249	0.150111466190292	0.866647638827657	0.022610174089956
cg04811526	423995.746028844	2.41185909724784	74536855347.683	0.0354795922737747
cg04884122	36494370170575.8	10.5934743309343	1.25722592280973e+26	0.0339883122512135
cg05019661	550426512.859882	27.7998660197697	10898230439083214	0.0188821194372427
cg05023691	3.97878711782056	1.32196042526557	11.9752048748014	0.0140317951366583
cg05076631	32.602433584765	1.96724426088654	540.308438958164	0.0150036475962671
cg05200606	8349115.66181682	48.2827247357091	1443740648771.63	0.00959685920751258
cg05227963	2014804321339.66	567.350250051566	7.15508004609146e+21	0.0115659007453079
cg05293407	93077596857690880	5123.50794608895	1.69091941067762e+30	0.0121311576148213
cg05341670	4217034038.41567	1477.44502398734	12036573809807408	0.00347496102355267
cg05352541	54118908816494.6	12.5129643451787	2.34065742592526e+26	0.0331571551955899
cg05368762	60282901054193.9	1.26607906240154	2.87030112686374e+27	0.0483083114070027
cg05394497	23675987179420936	3.47477701223713	1.61320386012112e+32	0.0426702252420934
cg05402265	3272.21698160251	2.18185675603078	4907473.39168436	0.0300782495490552
cg05421946	1743809.96725139	34.3994118674912	88398988145.4637	0.00932094193465235
cg05562817	642889.957923167	46.7950382610043	8832293195.12864	0.00594016170036223
cg05657520	0.0205261883724243	0.000606379197874133	0.694820024462155	0.0305729755072113
cg05670408	26369.6885510357	1.24141116894854	560137117.879797	0.0452307374107851
cg05680424	4763.07423111999	1.03155700302296	21992847.7676714	0.0491623394999943
cg05717160	14630942324.4668	17.6896934524877	1.2101084390005e+19	0.025470116028234
cg05722918	3.13636795203743	1.08845871537329	9.03736980707985	0.0342646486279348
cg05750321	0.129987932917888	0.0171001331365538	0.98811293276694	0.0486645347780219
cg05836145	0.157462906094646	0.0486322306569549	0.509838155906705	0.00204401616751023
cg05859264	5.60487196455971	2.05280013943493	15.3032870251825	0.0007699976796819
cg05874478	4.12923260189237	1.1056092881827	15.4218692469172	0.034919064697362
cg05876918	587075509.780547	2.70909732756493	127222322608056736	0.0392333066422312
cg05903609	1008.80885045799	1.23390517766823	824775.935121337	0.0432392641774792
cg05953394	62.4714992990305	1.82153599568494	2142.52599669394	0.021879636745166
cg05957518	183972940.388616	4.67198442804578	7244468237534503	0.0329469129578646
cg06038133	5.20219327209198	1.11202930289235	24.3364224034472	0.0361839244978878
cg06090864	0.210924263157956	0.0462001335409451	0.962963553975405	0.0445716114688353
cg06093279	104.882731117272	4.59129321393834	2395.92349563358	0.00355944012287163
cg06132324	16447161.4015581	36.5826499451848	7394464823467.71	0.0123498042894066
cg06186861	0.0744314675237865	0.00911948792281363	0.607495004613725	0.0152975173457774
cg06397510	1600.98130170099	3.17552507368464	807155.059059928	0.0201312989908919
cg06456512	792.113613636746	1.41999778436368	441862.645010979	0.0385798921486083
cg06479426	1158063200.75415	362.289856829384	3701760763267896	0.0063133093772993
cg06495924	68.3515585324206	1.28266509079007	3642.36587349018	0.0372797497834663
cg06499652	117.214654441337	1.42122688651405	9667.19342715329	0.034335928096523
cg06572974	0.0891232010712185	0.0252272954596838	0.31485519253836	0.00017360764928541
cg06585027	8.52322794825448e+21	161253.192935867	4.50505278905072e+38	0.0101613617250084
cg06598256	0.00103453094846018	1.95582027823628e-06	0.547215045897294	0.0316816592073646
cg06648029	1.14443345784257e-07	6.63341750585932e-13	0.0197443917599429	0.0093791029066807
cg06665984	12385.8705494288	1.21793426523008	125959005.873135	0.0453016795252726
cg06790275	666449.77552371	1.0974112621736	404730039325.35	0.0484221263101663
cg06797533	2.75368186040846	1.02636741936559	7.38796228842647	0.0442568438427716
cg06823263	57.1490954228677	1.58146908493449	2065.1804949999	0.0270780652963581
cg06911113	11.447001440414	1.41408027982069	92.6636513122554	0.0223308922745948
cg06938878	0.510417499179587	0.267254445302609	0.974823910501296	0.0416296709154247
cg06953995	198983031.160888	10.5539384732906	3751608633135178	0.0253735422350289
cg07031532	528.616239452171	2.43338932078288	114833.712068176	0.0223787824834156
cg07038887	19.1031431579865	2.03720645766174	179.13259460869	0.00979269047417065
cg07115558	2547.00571880757	8.52395068111228	761060.026545341	0.00700036194258333
cg07190917	11942.8157664122	1.64729537513372	86584865.4609895	0.0384502004989437
cg07197823	176.184022618185	6.72266562092529	4617.33657097356	0.00191277462877969
cg07200280	6.49738493795014	1.07546299259987	39.2538016857714	0.0414260716423684
cg07209631	39233.1366968852	12.6522803730441	121657042.817029	0.00991807548226444
cg07231132	345.40769382471	2.21938994319094	53756.4276702864	0.023235941880056
cg07242414	66.9907663100691	1.96418157683218	2284.80035845165	0.0195516785279095
cg07260017	0.142065164945382	0.0545863188113399	0.369735705401073	6.36792794029424e-05
cg07273415	280855840124.467	398.483593936059	1.97950440450699e+20	0.0112130277029259
cg07278624	23.8489031151143	1.57211571601045	361.786460119789	0.0222513223507131
cg07281688	16938656.2941814	1.81371349846325	158193715432738	0.0420858476925285
cg07387199	42814.49124796	7.61937255091065	240581576.57648	0.0154801911337261
cg07399355	5517.63030513682	8.34590987210326	3647804.0921489	0.00931298706907996
cg07401901	3.88378352281582e+25	1369.61987026366	1.10131101187894e+48	0.0254983537091738
cg07410075	385880757.707368	1.27796371313756	116516578395824704	0.0471908218903061
cg07442479	0.0337395009243918	0.00118979214530541	0.956767051386804	0.0470488075377411
cg07515662	6085880436.15488	16.2240620975975	2282901807227268608	0.0253129014491178
cg07570421	19.6214061518749	1.30395595626182	295.255048706209	0.0314110648950898
cg07590705	363119.541871057	18.9150701993065	6970939060.72211	0.010952296553418
cg07658590	0.258447716951764	0.0948038438277511	0.704562385876876	0.00818533688453405
cg07688613	3056985.39493358	5.23660149412446	1784584852470.18	0.0274982545875468
cg07740989	51270.2712916817	28.5943489057881	91928678.8792925	0.00455069548260607
cg07748540	133704.694955021	3.86118292042064	4629914153.63135	0.0268777187923778
cg07805833	0.038652750644042	0.0018002554290311	0.829901750750215	0.0376058190276904
cg07820214	84125.6838743408	2.95125450877963	2398007581.61382	0.0302542544809632
cg07837085	0.334943791934961	0.170147822090453	0.65935221725101	0.00154961091069389
cg07851278	276561705.15424	1.01753294413949	75168452479446336	0.0497953118423415
cg07864632	2084.85500476161	7.67367019384345	566433.047170414	0.00752690371801223
cg07868688	632948706362.579	21867.1851332687	18320788087011430400	0.00193575570418696
cg07883333	7.97285124339695e-07	3.73659513655751e-11	0.0170118395561311	0.00576300309344258
cg07897837	2.28872869442012e+28	48495.7038664743	1.08015321338254e+52	0.0188799004223801
cg07906495	75919.5085909418	1.67141442726725	3448439651.26818	0.0399905353475946
cg07911673	0.132030633943214	0.0188368942998541	0.925422631881624	0.0415523216366883
cg08020381	39514074.091127	27.8699739093724	56023089808275.8	0.0155035093242343
cg08046471	0.302629322477498	0.0948551555590678	0.965519546970309	0.0434619655070928
cg08081036	2466840.97910099	6.47454898443401	939880821166.407	0.0247776248078278
cg08084415	21419.0455954666	32.9722459512815	13913990.4178364	0.00254559449116267
cg08343943	1550618.09134853	4.37548743932329	549519681763.556	0.0287891598776264
cg08346269	11877.2572093925	1.98989943701577	70892647.2332821	0.0344231744272044
cg08351143	15434418454.0416	99.6669479354914	2390173251504068096	0.0147587878413475
cg08376864	23.4889371458037	2.77834288045273	198.582461553346	0.00375328284590905
cg08432727	0.140497405417513	0.0268951001050295	0.733944876649172	0.0199827113634631
cg08448040	87165572476950.3	156.484153444778	4.85533957143825e+25	0.0200109683282426
cg08475088	0.393670079645649	0.182653284255268	0.848471639807058	0.0173430643322068
cg08512940	676420721136369	255.064858596377	1.79383782815288e+27	0.0193022590648558
cg08525207	69557402.3094743	2.1926235144813	2206595060249833	0.0404571047341906
cg08554462	680.448277574051	3.07753788387676	150448.142614005	0.017880758370906
cg08563994	3.49022725513215e+28	202687787673062	6.01007413042393e+42	8.50605202160621e-05
cg08605641	9528764.4258588	29.542292908303	3073470016878.53	0.0130226292967744
cg08612601	82712.6101398175	1.33798363351634	5113198476.24871	0.0442523299383609
cg08625335	4.40331094691114e+26	49551.9270244801	3.91289470651838e+48	0.0173492811586077
cg08629913	7509073.56465132	5.37749149512634	10485592743465.7	0.0283085269190735
cg08721347	4721.02518784966	6.23669431059051	3573700.70013911	0.0123795194650427
cg08876665	453292.289225221	1.34837000142073	152386881386.075	0.0448562499725342
cg08918431	115388035703.924	212058.245737951	62786517625271240	0.000156776808848546
cg08946332	0.437740808658847	0.19269540902325	0.994403636996778	0.0484534751415182
cg09038885	1417.507650239	5.30789673231298	378554.451945882	0.0109126708929265
cg09119665	842669.718591199	5.74435401055063	123615684779.585	0.0245765420843383
cg09130402	431502605.81118	32.3421086153349	5757030286317053	0.0175364718026368
cg09158909	4891628199123910656	1678.82605107646	1.42528324617799e+34	0.017850669167641
cg09234474	946.694723822454	5.15231099457374	173947.360913803	0.00998658035164356
cg09257092	3.6813326737631e+20	2.81237532461336	4.81877725789639e+40	0.0451004319838892
cg09260830	4669.84966468597	7.96025637888578	2739546.92572605	0.00938216661391451
cg09299381	159523.62931733	105.506507999988	241196384.876804	0.00134046899251372
cg09303642	0.0722306520658562	0.00544121306018616	0.958842640446115	0.046390866696238
cg09351859	120504.26155971	21.9079304219404	662831987.064748	0.00775771170026092
cg09381003	6.87847595243204	1.0519268891325	44.977870531672	0.0441353156445604
cg09439093	94.9542388157132	2.84573323199825	3168.36004432514	0.0109481890510536
cg09472203	8283174.60147557	88.4529210639	775677961262.173	0.00638282325239456
cg09526693	2.44054402162511	1.06929482566215	5.57026460667826	0.0340826396542286
cg09545860	187561.017150694	3.68536357472243	9545634899.06212	0.0281019929999365
cg09593402	532.896415027043	5.67120601699148	50073.7564986788	0.00675530662601832
cg09632416	3412356191310020	11.9548954849515	9.74008914676767e+29	0.0351987879984262
cg09658438	5377.55782910099	1.32153257403144	21882266.6755072	0.0427945808787362
cg09659887	543.981123761045	3.71980525617846	79551.3320265422	0.0132700679807131
cg09667582	16.9549552226504	1.19906508524854	239.745540203512	0.0362346902913992
cg09737668	0.00591245390278711	0.00028415737918062	0.123020247629616	0.000922937015179806
cg09752703	343589.175895537	4.0902792927439	28861970868.8352	0.0275627775065171
cg09759260	4595.49423933411	5.32549822968282	3965557.09774609	0.0144908543727502
cg09783309	4212.48049157249	16.1324357261742	1099957.38976281	0.00328887775632017
cg09786257	0.423287111776473	0.185449654996302	0.966148893615582	0.041176265177244
cg09801842	1026.50093500553	9.4214713585623	111840.723116948	0.00376590744556076
cg09809242	1602085.87961705	2.65276607056517	967548248655.601	0.03541219451744
cg09893068	0.0673194060260808	0.00799447097974947	0.566879589554323	0.0130614471129346
cg09911342	0.0345251376501836	0.00148648420651502	0.801882135403694	0.0359448629775448
cg09935228	0.35810754336681	0.130699244357854	0.981191691247181	0.0458375991278386
cg09952204	6.36261165738225	1.51249109978866	26.765663023282	0.0115887622842713
cg10014190	770520380072256	1.07518455336151	5.52185812426823e+29	0.0495164371275011
cg10061117	579509965452.785	11.7204819346821	2.86534122001696e+22	0.0310934299449929
cg10091705	2919159824341.34	3749.84519360777	2.27249223369937e+21	0.00599946439088004
cg10154655	221.747151837646	11.8285731507948	4157.03557151388	0.00030385405145215
cg10213812	0.156167157797448	0.0251780803542717	0.968627505805677	0.0461304999719058
cg10227731	4366072.72354467	1.60113743421252	11905655704475	0.0431534040270525
cg10247268	9920205676895.04	34.4773448333038	2.85435207228718e+24	0.026219421217707
cg10266188	6925187.10383576	74.9414710197522	639942287902.154	0.00693569257570499
cg10289190	10352631827014.6	4.02679461948021	2.66159553375858e+25	0.0398300505458894
cg10294836	39459582.67787	164.92361930265	9441089588595.01	0.00564183763701948
cg10298205	0.120595126916422	0.0193943343083548	0.749867688406453	0.0232869009723572
cg10413342	12172.4874768247	4.47751901667115	33091864.2269917	0.0197265771625886
cg10415235	313526148.289416	937.121954369462	104894187147005	0.00257579490071349
cg10457895	182.542083848064	7.32264509077721	4550.48851371503	0.00150695239768258
cg10501629	0.0575378301471627	0.00342957848947325	0.965308683911246	0.0471997553066659
cg10506212	356988406611.742	2.04420814669481	6.23423415375989e+22	0.0439989050809701
cg10507231	1.25321481722646e-09	2.66502841276416e-16	0.00589317311062729	0.00892500509536934
cg10516886	0.439730190837388	0.212004698737744	0.912067713051403	0.0272976603655216
cg10546523	24.4004984981166	1.14408817314568	520.400735652718	0.0407384671566232
cg10560038	0.277915987787563	0.0850303395909484	0.908349850647413	0.0340865564342353
cg10615091	39880962563071.5	1.99243619353811	7.98264546747041e+26	0.0450616625931396
cg10624768	1278.39661013617	1.18884748502428	1374690.96195654	0.0445864851847842
cg10665018	27.4125946230024	1.01846004538395	737.829969247119	0.0487408054372825
cg10732834	0.0588812968086368	0.00372522065025592	0.930685035698114	0.0443287825625575
cg10740670	68107.8708481631	2.34800667386713	1975583001.14634	0.0337724570489175
cg10837843	16.1722664674165	1.12037395662305	233.441879960729	0.0410117196178155
cg10844844	2533.8992738914	2.28403351423	2811099.52644103	0.0284632206916108
cg10861599	0.431543734462067	0.220565923118205	0.844328045423697	0.0141235753703441
cg10891879	25.4731655170511	2.03909701855375	318.220347317906	0.0119708430618853
cg10978355	0.0402458456642405	0.00244261040191231	0.663113565700771	0.0246192028560245
cg10985987	1652.36431662973	1.35739284869484	2011435.25803638	0.0409275112998347
cg11005091	168.592968535004	1.49858711842959	18966.9247052054	0.0333507462510962
cg11037424	818675414886966	19290.135325144	3.47446725304577e+25	0.00595477659539034
cg11044823	7570.33216638863	2.1499382870887	26656546.1221045	0.0320594533089081
cg11104347	830361754.611431	2.0524460478557	335940934594471552	0.042247514487573
cg11141013	1143224039.61059	1.44848488707687	902295368356295040	0.0459980013903325
cg11175310	37159319779.2173	6049.29936307761	228260326292007040	0.00227448283919888
cg11175477	26750839670.3597	63.5943112115578	1.1252695554618e+19	0.0177963580355855
cg11226328	17366005.1395915	9.60714699890346	31391019055161.8	0.0233444471139684
cg11238505	3165382767.72104	1.75672822032598	5703584624106546176	0.0442429332335213
cg11372696	5164947511922.75	368.117654788525	7.24678168892555e+22	0.014065025174132
cg11422541	22086746.9045145	1.63787549528805	297839726052126	0.0435008539159039
cg11431126	31450.2064787767	1.14612420078982	863008988.795509	0.0470199680066875
cg11471666	1.36672656340568e+23	35152.3814955723	5.31384054122753e+41	0.0147175381348676
cg11510269	6872.75474240362	1.53651878939077	30741412.3897306	0.0393876287383458
cg11513856	0.0692275280497905	0.0089371260613183	0.536240689345004	0.0105704989217399
cg11525285	1.99111772900318	1.06760824164145	3.71348745365179	0.0303350575517086
cg11550426	556343012.494949	1.38456171210379	223549116551586592	0.0463541229978587
cg11646704	5228.57172594012	4.80713299105637	5686957.76550441	0.0163905844925665
cg11649654	593.858565954501	7.85992948767158	44869.1043489259	0.00379967369941265
cg11654333	1048492745376.5	2.69994990499998	4.07169420096024e+23	0.0420611371962716
cg11676109	656827903889137	1223.79707326424	3.52528131299302e+26	0.0132900707814965
cg11680158	911546.583964312	2.66467207231982	311827178799.388	0.0347972825333044
cg11694641	2607.21802653377	2.2339801671826	3042813.86994382	0.0290331796208457
cg11719412	3.23090717541959e+26	124.53622596915	8.38210817370015e+50	0.0333225919460769
cg11724134	45.7256287308064	2.15333151013481	970.97595655239	0.0142085620004743
cg11768416	2.01970959491822e-08	3.84141673152595e-14	0.0106190687782637	0.00838320851065187
cg11780382	11266.3850542311	1.71467822023404	74026386.2294097	0.0375077620306726
cg11786750	5500410959.64349	44.268653635348	683429881879404160	0.0183463954112493
cg11792664	735.683451271472	3.36535369993262	160824.147692274	0.0163295933333739
cg11868029	1340978118913819648	11282.456070567	1.5938216857735e+32	0.0115940065839113
cg11868900	7.4355330595103	1.42915040942069	38.6853276706413	0.0171101389237135
cg11903096	205769.864551328	9.36284889381188	4522260012.70362	0.0164643140539276
cg11905617	2249.80329936893	1.94861479648325	2597545.13564521	0.0319216662981018
cg11935638	0.116983157729214	0.0139689113300543	0.979679723705785	0.0478275585046663
cg11939496	0.279687882934192	0.0975140010056915	0.802195695525245	0.017791040526443
cg12017007	2274856335.17385	139.142164843406	37191970899005832	0.0110107090369069
cg12054421	443516500.907398	2.72077473211561	72298115773880160	0.0390452553049025
cg12082615	6962978.62721242	7.3714943709638	6577102134675.84	0.0247980250868157
cg12124478	10887.1610053056	2.94405119974985	40260942.0534252	0.0265844395455969
cg12218747	0.171022997545479	0.0325913752618808	0.897441898490571	0.0368070930117962
cg12230010	11799641.0777742	25.1883593055773	5527614080583.12	0.0145148274994624
cg12287813	433434.442822349	77.6022361883431	2420876323.3158	0.00319322243703363
cg12302621	0.395662217233605	0.209074393654861	0.748769791506089	0.00438625034684993
cg12316147	100.421820763822	1.12447658672565	8968.20992501607	0.0443094350957882
cg12352006	732.142168588909	3.43846952701169	155892.658293217	0.0158874891913728
cg12353516	7172299.21122252	6.66292997138473	7720608830684.19	0.025907470539681
cg12385425	39.0799155293838	2.56691791103346	594.970252542628	0.00832662972940789
cg12402495	22261261512109.3	146.385243624539	3.38533961374945e+24	0.0193081612781545
cg12419067	35307286.8987653	3.28376831293344	379626206648579	0.0353873372678126
cg12493906	0.367398663174361	0.175811513430078	0.767764153034216	0.00775090310665172
cg12623088	4900.19650499376	4.80183164493399	5000576.35566753	0.0162239318141992
cg12647643	78.3489960771437	2.40583314562257	2551.53404859578	0.014130170352529
cg12651014	1990.8227736902	1.38491523251563	2861817.98220551	0.0405847994567806
cg12790134	99.8260502785934	3.08482184166637	3230.41032050046	0.00945981724126594
cg12813797	3.47119207652666	1.13065720005664	10.656788309965	0.0296651382439938
cg12839593	41666319900.0863	4.22879789685936	4.10537995988335e+20	0.0372713507595999
cg12844497	26066.3717784982	3.10651062600303	218719914.236735	0.0273940115464054
cg12879297	5.07496638328092e+25	186377.68867182	1.381886639703e+46	0.0136838361866796
cg13017345	2.1970663754168	1.17692867309877	4.10143857339944	0.0134556042753496
cg13055001	4.32334323160531	1.58518076737495	11.7912714328601	0.00423749213894782
cg13064571	0.284653714138134	0.121254284536361	0.668246382240919	0.0039047103426057
cg13108181	95027274.6405487	4.69005212101863	1925390740358987	0.0323545433604804
cg13156411	0.00024481624852971	4.19060702250504e-07	0.143022228575213	0.0105180475244515
cg13158571	21762.5598839766	7.05501656768334	67130815.0959009	0.0148267565590615
cg13205516	2361.48544209811	2.79151886446639	1997698.65940251	0.0239163420182341
cg13233799	3091219.53563899	1.66445061739726	5741016355569.92	0.0424435723963098
cg13310628	1.49187538200653e+21	189.254452963992	1.17603159163742e+40	0.0280819839568355
cg13342625	746410964134710144	1.19780359419754	4.65125776946556e+35	0.0489993099509725
cg13386234	70719792656295392	66048.6054139075	7.57213425174952e+28	0.00604644829639468
cg13412615	0.0242536994761095	0.000972812843816451	0.604681508901237	0.0234187712121452
cg13414044	2.59785186421668e+23	11.121120541449	6.06848409138342e+45	0.0402056980927547
cg13438673	3.18273054344357e+21	6999.99577068219	1.44711140463753e+39	0.0169975409733997
cg13575604	30767268055104872448	878.705870482305	1.07729425211999e+36	0.0209593849607584
cg13576739	678932594366.728	502.795180733023	9.16773838248647e+20	0.0110899416943368
cg13589108	228282.206115868	19.4866206113274	2674284406.13428	0.00984440582659897
cg13597949	19201233128.1103	25.5469236873159	14431771048155328512	0.0231634861807343
cg13650156	0.0651591085242375	0.0048356144668309	0.878008255785507	0.0395895614443628
cg13739417	2.70673556293485	1.08484255715159	6.75343842233918	0.0327992216531127
cg13755535	102751419835978480	151330.152087409	6.97670235090438e+28	0.00483199516485389
cg13758659	332.41146707229	3.56392463625211	31004.41078837	0.0121021692933517
cg13791131	4.16675165366705	1.79344676448412	9.6806995820315	0.000906370710218828
cg13834500	167685492272415	62169.8296501956	4.52284081794226e+23	0.00311473740147403
cg13836627	46779708224.6423	940.485181836365	2326821457526604800	0.0065851283207934
cg13841804	4075.86170822098	4.51828552478589	3676759.37552204	0.0166497389190837
cg13847113	5.28597191322803e-07	3.54559668453607e-12	0.0788061969634083	0.0174066474051604
cg13881341	0.269050885998862	0.102151546049467	0.708637138215401	0.00788407029388248
cg13912117	3.06877932611831	1.19678101214601	7.86894716479864	0.0196029456121082
cg13917504	4.85903125952928	1.14952587438497	20.5390633714224	0.0315999519070481
cg13932624	5947468707516157	3.79020712976063	9.33257281617689e+30	0.0418910424352786
cg14003467	1029573212150.55	5.58860941204084	1.89675270004406e+23	0.0366195000095855
cg14013604	1214708.6328951	45.5425652517398	32398637509.1931	0.0070525779694997
cg14088161	0.405480182418946	0.16859667378687	0.975192301494303	0.0437927856783299
cg14099017	28225.4569996858	7.82911135961271	101758218.301869	0.0141897441187227
cg14201617	0.142305588958595	0.0275246990639584	0.735734861325687	0.0200144451507767
cg14252569	4150.26250807683	6.53181132619312	2637044.76840532	0.0114108727790712
cg14271908	1608893871.3054	1.21776495651788	2125647872579488512	0.0478891973417079
cg14282941	1410736.84493008	2.67339867810135	744437581250.211	0.0351837795299236
cg14290451	25.6044075563015	3.15901760304922	207.528342253108	0.00238654381219448
cg14400631	12449118.9895248	79.7729124344868	1942771786634.01	0.00741226861671755
cg14455307	59721592.0166734	5.76099792242886	619106030071656	0.0298236265236286
cg14512008	38334.4565217261	2.66147775696628	552148351.783023	0.0307469442531872
cg14571620	242556303143.128	9.83299918413117	5.98327723746877e+21	0.0317785232692429
cg14576681	25402379504.8453	1.00324358208436	6.43194629929785e+20	0.0499690371530886
cg14577211	9.3977281432734	1.26323601693722	69.9135340274757	0.0286559128540702
cg14585160	492447978387058	51611.1630622497	4.6986930157921e+24	0.00390753509336689
cg14605134	5120355464037564	433.895087251126	6.04248373591867e+28	0.0185024984781127
cg14610746	63.5147150683944	1.24396052052562	3242.96387518374	0.0385693529986637
cg14636377	6.53188716805151e+30	95234455513.5487	4.48005396220133e+50	0.00232875344989366
cg14676817	37549789.2280803	34.677725832546	40659721398164.7	0.0138876215636425
cg14743462	146470095.415919	7.67804319824339	2794134950433296	0.0279291604524231
cg14791831	4062513701.2583	21.189905439782	778862256833236864	0.0229797117138804
cg14809191	2755479.08168139	22.1150659433992	343325450126.001	0.0132420603726111
cg14849423	0.335250365568062	0.142330874324195	0.789658660829386	0.0124114373057393
cg14934821	0.225878511306419	0.0674192465410562	0.756773540014777	0.0158766924445441
cg15009698	278666545.841538	1102.91042935851	70409202510144.7	0.00218579306138096
cg15170424	183.070001049006	9.11272237067508	3677.78408260675	0.000665297128140784
cg15186584	0.0709094140330239	0.0054316082874977	0.925719369358873	0.0435032135843695
cg15286372	13884462796270553088	2067.86819853861	9.32256259258976e+34	0.0177617689934406
cg15357639	7.42464834316787e-10	7.87553759305353e-15	6.99957334573931e-05	0.000321847509785504
cg15368822	173139566.02528	1.49934892492776	19993551084092480	0.0452067796707429
cg15383392	443.120524594584	7.20316990982086	27259.637322905	0.00373833497687703
cg15401952	11.1480700570213	2.29723283100425	54.0996386256264	0.00277185898460195
cg15407570	0.437264484414212	0.20503898723805	0.932506699850419	0.0322895087567942
cg15417900	585363.766955428	12.9052404455859	26551286751.2244	0.015204138196284
cg15456206	469.270540155358	1.51618049154835	145243.156131638	0.0355356913864672
cg15492104	74.0227740492199	6.41699629486783	853.884095635859	0.000560834996217005
cg15538837	44586709482.6822	400.482472035359	4963949239500227584	0.00948966033860776
cg15580043	1186883.5777251	159.765451869372	8817254360.00587	0.00210042444599258
cg15628498	38906166.0306032	1356.54400938419	1115842718503.48	0.000846057423040277
cg15631323	4932.76766144515	1.50046322907407	16216456.5784223	0.0395733255322267
cg15662251	2.40900054495603	1.03526494965875	5.60560234122806	0.0413111358452467
cg15679098	0.353328503165492	0.128673526136298	0.970215357407156	0.043525263703227
cg15700739	6.80274131990945	1.3508533737105	34.2578183289351	0.020094480305491
cg15727320	0.0620942311770542	0.00606911887076215	0.635297088024452	0.0191639137673705
cg15749322	605.601764878039	1.34556890778822	272563.891377548	0.0398610346875364
cg15755406	4810455.38454743	5.33351726168069	4338690562225.6	0.0278609720824224
cg15767406	38656.3646010938	1.53828023960356	971418916.853408	0.0410252489994906
cg15769409	139062.205595761	7.06947014510914	2735466255.35106	0.0188909319043529
cg15808558	419432243.71048	21.8045851208409	8068184103895578	0.0203337328682291
cg15811235	1643.99173260294	45.230691936116	59753.8684724108	5.36321222238257e-05
cg15881088	52112267220485192	855.462981827691	3.17452473403023e+30	0.0174600060043738
cg15882999	191092335.847278	49.471862968161	738122209852291	0.0137346425359035
cg15914863	0.411733279945115	0.2036896599799	0.832267547754221	0.0134630945643409
cg15993674	3.5405044812111e+25	9396607354072.31	1.33401040494082e+38	6.84009027056275e-05
cg16016036	0.228065126455471	0.0819798250400276	0.634469540277182	0.00463305334507551
cg16026550	13006415.6654887	17.0708952399937	9909664729659.07	0.0177604035706608
cg16029760	28.4504557039534	2.73536455361609	295.912451118287	0.00507681275713699
cg16050957	96560250582.7819	5789.68480528827	1610429981282104832	0.00287230918422199
cg16094520	34143450.5829684	78.9966670921279	14757270915645.7	0.00879535255532957
cg16108132	243.528067102936	2.4061546145096	24647.5929307558	0.0196649274882171
cg16111791	146.269125754371	1.08125352203656	19786.9016959601	0.0464627318362759
cg16178491	4.07215729939646	1.23442622597751	13.4333382765719	0.0211216992943355
cg16225091	0.246298602905091	0.0807123739554362	0.751594815269511	0.0138307902292806
cg16250355	5680328403.97488	266.597615750509	121029329861672816	0.0090875364894273
cg16261965	59.9454852424298	1.20521917419787	2981.58316585196	0.0400135560436361
cg16267059	67.3242375701913	1.36049147684024	3331.55557500034	0.0344634473296809
cg16268429	118.026877762509	1.14154091936075	12203.1051520843	0.0438104998070751
cg16270890	13.858387244624	1.4717773450141	130.491814996728	0.0215757509617852
cg16396417	142.393268855327	3.2781338393444	6185.17852198506	0.00996638164597178
cg16469386	229549654224612	2517.33658096951	2.09320613512655e+25	0.0102241745170473
cg16478145	3.84534812988043	1.01623274486179	14.5505075630937	0.0472915443887539
cg16486059	21802.8760306628	2.60420574169092	182537575.890526	0.0301855223450487
cg16545079	3.67960619292803	1.43515119952198	9.43419880744554	0.00668768840201376
cg16547341	0.417304011344479	0.196303610781665	0.887108684301687	0.0231300355833832
cg16604136	600028016.053529	60.9100978591787	5910902013021144	0.0138885335962448
cg16606638	1399.85645656246	7.56812290225899	258927.890612704	0.00653070814480698
cg16613192	77138091.6129444	257.682449996512	23091542236452.5	0.00475902475227373
cg16639637	542.905875213627	1.34662552061653	218878.065823771	0.0396679922838204
cg16653538	27389.4018040632	31.2338131737079	24018179.4970813	0.00312303376126298
cg16718678	4053.6017831508	1.80686812962103	9094015.8537246	0.0348375729868637
cg16797831	2.56468769965545	1.13060836200912	5.81777317220205	0.0242147768143885
cg16854524	154.011988468357	1.42191999038508	16681.4537754362	0.0350980443589235
cg16873684	24942534.7714838	5677.12524075747	109585400082.467	6.89674163958724e-05
cg16928795	254.76276429137	6.41170988414626	10122.7390574647	0.0031879700451614
cg16940935	0.000148636823920636	2.36612935445214e-08	0.933715030568544	0.0482301936158437
cg16949889	2.14959503917084e-06	3.48008956671248e-09	0.00132777008862819	6.87982678123159e-05
cg16953064	234287451988835	7.22281598041564	7.59961354522305e+27	0.0371118687350677
cg16958189	14368418.5189609	19.807342912892	10422975542148.4	0.0166810386849482
cg16961218	186236867.322036	55.089275546622	629599325926379	0.0130419664082249
cg16983211	48.5098826380468	1.98552214485107	1185.18381658925	0.0172844795863565
cg16993794	10.6154326548954	1.22190839872552	92.2224698415661	0.0322209887114146
cg17002259	1.65409803593482e+26	34044123.4673581	8.03674770803476e+44	0.0059600050725135
cg17057965	85.989649811365	1.14026978979194	6484.62314872905	0.0434376185674191
cg17171485	23985.903741414	71.8926094191871	8002541.33130454	0.000668572626945376
cg17177829	2343415.62490775	51.5795578344134	106468473589.703	0.00734844257305408
cg17274742	0.480485071161333	0.233986338332498	0.986664030277046	0.0458757494107824
cg17338258	0.21018770621586	0.0583234946275844	0.757479847982055	0.0170971677828059
cg17341358	10044751776086861824	330.167580460568	3.05593414418382e+35	0.023854881499838
cg17376813	0.121125142457182	0.0221833588812436	0.661365134730677	0.0147955575267782
cg17383958	3179.07436510649	6.61471449824794	1527883.60276988	0.0104784316058982
cg17384145	319.822358326171	4.25997944639829	24010.9939900752	0.0088520269079639
cg17403875	23365.8288027196	116.163661855142	4699937.54431421	0.000201563734908682
cg17524886	0.000167590528602056	2.2302150762618e-07	0.125936666719131	0.0100756667555742
cg17578903	1668042293718.87	8.95656030929979	3.10651075586006e+23	0.0335407667623786
cg17660026	9.89605210509782	1.52606240153976	64.1728982825342	0.0162557816821641
cg17675882	12021298.991801	45.8645669380657	3150833837489.85	0.0104385906744541
cg17691309	258598535015.9	8086.52590240977	8269707303162382336	0.00287767138025172
cg17709676	141646901167482	95.1893022571605	2.10778355703736e+26	0.022694145158458
cg17746675	14.3912564188418	1.2570565640304	164.756517120296	0.0320416014281738
cg17775713	3.36362886848213	1.10132257183462	10.2731020449705	0.0332224485929758
cg17797182	34307704493895630848	5371.45017048896	2.19124919766932e+35	0.0154132546083498
cg17820459	11.1101280423356	1.88765340792604	65.3906827380509	0.00775662511238999
cg17820591	96.3523638307553	2.16924629909332	4279.7251836523	0.0182727667172109
cg17860186	1915883578.46629	134.395365937913	27312027171625232	0.0109882114942701
cg17868994	27.5346526995599	1.3241102648858	572.578522643485	0.0322514333912918
cg17884373	0.264785321395066	0.0760652186030223	0.921725694264984	0.0367942883010512
cg17892328	9393242689.33341	121.331651876996	727205200421771136	0.0132223967678111
cg17905198	69225848426.0645	29.5661947641475	1.6208437130772e+20	0.0233515221590102
cg18152311	627536.333258601	4.84546139509465	81272311850.0786	0.0262354304467235
cg18181161	7.91007388949309e-06	1.66585308970131e-10	0.375598960821085	0.0325005776342693
cg18263030	64946342.4696886	58.9778351035956	71518857767177.1	0.0112649598145984
cg18325289	75363.8067729343	49.7024525386658	114274106.833856	0.00265360078070982
cg18341054	617.328341729526	4.33947443732825	87820.3771001265	0.0110780296570408
cg18343292	61.0789513799944	2.79936332215141	1332.67385200024	0.00893765078694384
cg18403396	766169.298573107	1.10298312257494	532207050190.944	0.0483537505772055
cg18417464	534.673056767925	4.93141238827965	57970.2639172884	0.00860539872098948
cg18488623	6184244610949737472	883.223540369993	4.33014742700807e+34	0.0201053330246892
cg18579327	157255.703573303	44.4016560564812	556946711.06135	0.00410860899249971
cg18699916	0.0159803640181263	0.000451558890691352	0.565534284489102	0.0230137808099935
cg18710692	9.06312073960428e-10	7.55831261515136e-17	0.0108675258252731	0.0122897983138723
cg18731789	244.71533244584	3.82331735190903	15663.2548182736	0.00954250715211138
cg18750407	46899870992436.1	10.5545547466188	2.08402718249369e+26	0.0341274985099488
cg18875839	660388337726160	1710.59621670522	2.54947808457519e+26	0.0121804220437499
cg18878034	19068560273285.9	4570.16440420347	7.956168722541e+22	0.00681805146210648
cg18884137	11.6446169482236	1.03027630447317	131.612367752352	0.0472479269094173
cg19007731	2.96928358950202	1.09817617261311	8.02844320862182	0.031992867297868
cg19023700	4810034.14058052	1.93474289052611	11958399509745	0.0405793882091577
cg19029220	162068050.339182	1.67255541211683	15704145136513318	0.0439271845166884
cg19098268	0.365940037500065	0.159064943877613	0.841870671067431	0.018035457106576
cg19128498	21108741114009.3	108840.387446671	4.09387509426669e+21	0.00162644543419635
cg19150884	162656801.695677	392.989568940711	67322995898291.7	0.00416680067390458
cg19170321	0.00974883357869807	0.000128222585975188	0.741209167030382	0.0361279966870148
cg19187486	37194856029363929088	2514704940.06321	5.50146974702462e+29	0.000162185892015111
cg19191401	5280.03421742889	3.3973861494386	8205944.24976586	0.0222453950015417
cg19237753	2129314311772.96	3851.78720142947	1.17711057262938e+21	0.00571291358375352
cg19254558	4104.03391449593	2.42758024225716	6938223.53557802	0.0282476746708568
cg19328294	230710.687790929	28.0038014662591	1900721283.32632	0.00726762214602378
cg19335327	0.314368579827358	0.136830706473818	0.722261884992755	0.0063989604624968
cg19400725	29306615.925628	106.404025331187	8071853807588.36	0.00713983790017831
cg19426277	0.0133094242385903	0.000266877271011812	0.663753690567882	0.0303543213210502
cg19459093	541.331953031118	2.14633092216617	136530.802564562	0.0257046306947099
cg19461621	9.5246051468456	1.56335174022253	58.0279542148364	0.0145009537576059
cg19482581	9994968195605110	1456900.45694174	6.85698111735529e+25	0.00143224947943034
cg19491035	0.00468890681407184	4.55712163881524e-05	0.482450302045596	0.0233129860280313
cg19591588	28283.7674811867	2.12093386501651	377178900.353691	0.034420521020795
cg19692710	2.31689199003517	1.04459858827702	5.13880504313447	0.0387040888471043
cg19747852	2715797.24486616	237.549853703855	31048449663.1912	0.0018875108246649
cg19790294	147389.560940003	2.88014553088506	7542564235.42982	0.0314621704910838
cg19853229	666658823356900	2.77908210653081	1.5992114292528e+29	0.0433349898683486
cg19902569	21631.5402527075	4.47467862628403	104571427.980537	0.0211021341856393
cg19921353	9.04966101307435	1.69077179285067	48.4372668138018	0.0100656338644062
cg20011794	15311823.9743819	269.246931676299	870769267314.538	0.00305971368009891
cg20092036	2.77400714002961	1.1664942106234	6.59678851626946	0.0209773232313407
cg20164558	2401059176.26087	8.50599118638387	677767592462959872	0.0295855654244832
cg20172280	5834.75140123552	1.43505790980004	23723310.1756595	0.0408398244790755
cg20239949	758.027498279267	5.48454764309039	104768.109521563	0.00837046074022694
cg20326853	43045716.0222698	11.9081233130817	155602492446005	0.0225192991606906
cg20337385	79.0575968947585	1.95395023759543	3198.70153626105	0.020625657799796
cg20375554	63836468699432.4	38950157.3721925	1.04623318901477e+20	1.33749838360175e-05
cg20395940	29951.4711902556	6.96497760016367	128800217.022899	0.0157504388775716
cg20419410	3106576508.72665	1605.86774494057	6009721307983172	0.0030823093270876
cg20451369	10914835845902	1.20594564427312	9.87885665566572e+25	0.0485791956694742
cg20458981	18404878.6781086	12.1463626886014	27888147904045.5	0.0212302236334847
cg20512303	3.28848272607678	1.32618840633528	8.15428530972349	0.0101914939783584
cg20519035	0.000135679591001109	3.18782032691437e-08	0.577477697183987	0.0367298543518505
cg20520365	0.00257408910369991	8.21619327789321e-06	0.80644825281978	0.0420196568277836
cg20592700	45.4025762958902	1.03423597603768	1993.15628354146	0.0479953339851696
cg20684973	254.648302153672	2.33096511116266	27819.2742908125	0.0207030519383443
cg20707333	1.59272364515124e-06	2.57500470405053e-10	0.00985151058494555	0.00272442526152094
cg20716945	1372677099627696	325.683273282107	5.7855056566266e+27	0.0187699258440728
cg20791593	0.395141232036326	0.186776375702931	0.835954722151379	0.0151558845517886
cg20854748	6.5901434480538e+19	785121.369428609	5.53162763835274e+33	0.00527492446888831
cg20855565	261.294822096583	2.02250229421554	33757.6794101818	0.0248365839359606
cg20897667	0.309734799734249	0.110512046799861	0.868101251804304	0.0258161948001999
cg20975478	8420.32059060024	2.67028466701132	26552149.9353259	0.0278839147893745
cg20999934	91.985145286086	4.30908499974271	1963.58785074037	0.0037879707125752
cg21022435	0.0115315911882118	0.000333119132344606	0.399189306228385	0.0135954081235866
cg21046940	2008130.17860579	1.0738399355513	3755295999638	0.0488804875478542
cg21049762	0.037934353330314	0.00192202474078358	0.748697523010258	0.0315426197036282
cg21072025	30.9791503081351	1.18204321583822	811.905809326499	0.0393672749018307
cg21085625	6.26904662263226e+33	13296070.2902405	2.95583166295263e+60	0.0130129634929309
cg21086464	58121.6978560673	7.65667488210928	441200888.595306	0.0161062708501565
cg21092687	11912.5663874616	3.3929110001011	41825216.7331981	0.024242020966911
cg21177096	4668313652469.78	510.661563348905	4.26763123014719e+22	0.0126731269191507
cg21184495	185.576463760603	1.86707134914642	18445.2639786021	0.0260109821864896
cg21195414	303675090.408284	2.58007398525987	35742603142905928	0.0394054608337972
cg21207418	0.154290133665388	0.0255146810119946	0.933009718416318	0.04180225998035
cg21230392	0.000154710056165141	1.61467725762169e-07	0.148235205305832	0.0122461006757648
cg21238457	29.4146685115893	1.88128287219189	459.91101946227	0.0159332075568241
cg21248774	187628625.210534	8671.64113239021	4059727617982.19	0.000183728575497792
cg21350283	3687645837.00816	7.01142351430695	1939510827074579712	0.0315510751179391
cg21351994	7728.45394800698	1.56879609193527	38073144.5810671	0.0390396091629723
cg21395782	19016931.7293844	1.21883533091506	296712511712763	0.0473247946228074
cg21452443	4.24773857805133e+26	111578.893842147	1.61708746216751e+48	0.0155893945746578
cg21516478	15.0945879228642	3.0170463250574	75.5197501174404	0.000952377601461667
cg21549904	17341785.1149499	4.17704945555578	71997594036885.2	0.0320463219467138
cg21596317	1528775.21087312	49.2769615598364	47428931723.8474	0.00696415984636633
cg21605986	21770.4307708271	7.44586026195943	63653041.9955332	0.0141660960746008
cg21615171	0.00654779880781053	5.64456551697346e-05	0.759556587635344	0.0381389800256019
cg21618713	378745431.419513	12.9406763502963	11085054439049356	0.0243312390503232
cg21672276	0.246863855600603	0.0729309057461158	0.835609575646067	0.0245350113061116
cg21680717	212051.291472053	2.03730145577285	22071230591.6003	0.0374621389494516
cg21688707	293457221.753019	123.922394404928	694927994351082	0.00922626798965705
cg21693780	305905.605211907	3.56382984136542	26257774210.7379	0.0293153223356655
cg21743649	0.0942834478387181	0.020000210401095	0.444463751034818	0.00283622505223931
cg21785260	9615.21585092335	1.26693480478084	72973270.2195676	0.0442339497873587
cg21800439	13074492.9298507	54.7279145254289	3123494963311.42	0.00950285149579787
cg21803680	3258135.22701431	1.66451150022223	6377513856824.85	0.0424686281777787
cg21824902	216058828.039829	1099.66134879004	42450721056358	0.00202830558230108
cg21829265	2217026.21299803	116.985519335794	42015501209.2722	0.00364262898760475
cg21833459	29122.0459571392	10.9724159255424	77293238.4704334	0.0106045370796206
cg21838233	2332.78364602991	3.35622152405179	1621430.37942707	0.020200119642281
cg21858376	87871851.6704186	1.87048673675977	4128049755308019	0.0424133806037444
cg21870662	36.1016816703894	2.98534828206228	436.57600262633	0.00480297013759383
cg21872391	11688562079.1662	4.55422549368389	29999059920945754112	0.0359837037341079
cg21908116	117737195469884	1617679.21699058	8.56909518989904e+21	0.000451810057548319
cg21974239	7.71477335721877	1.64159784505371	36.2559734910625	0.00966019301128777
cg21979032	0.345199512370879	0.12360823084074	0.964035344010591	0.0423703122152868
cg22004151	7767850.17828511	1.07701720091849	56024635763315.2	0.0489332439238705
cg22006386	382.743505212387	12.7687070950387	11472.7818323269	0.000607939393760379
cg22023770	6117.8290275967	3.90880244874597	9575268.25713906	0.0201682856294669
cg22044848	686411297816.411	2638.50056169954	1.78571297883871e+20	0.00583662077079932
cg22190114	0.439230745332581	0.231472381593505	0.833462922519254	0.0118242707942783
cg22252999	0.104186273510908	0.0188971334658101	0.574414082841128	0.00941888544663519
cg22264946	9.4068308172002e+20	168882.242115529	5.23965485742981e+36	0.00903658691917988
cg22367989	79.0007641647922	1.98550643811214	3143.3394618228	0.0200770745640781
cg22392666	10.7952344718641	1.13480853224149	102.693171571717	0.0384526292003548
cg22397447	5076.57435473504	8.03814738822468	3206162.55642526	0.00950134713919181
cg22411068	551801592703553408	29562.8904960356	1.02995678907314e+31	0.00878687567982066
cg22469841	3857467.43798374	3.01050773893039	4942706123184.26	0.0345528087475579
cg22598028	37.4395568679838	3.62995599388524	386.153556911498	0.00234381359984576
cg22623062	63041.9334852094	1.22454298769412	3245525406.20675	0.0458730450418693
cg22658979	0.105314491340762	0.0194754358581988	0.569493908486486	0.00895520996099018
cg22671726	45463254478387.8	74.0931069686024	2.78960836214158e+25	0.0231560123097562
cg22721186	7391.96926138581	1.02136043964515	53498458.9576001	0.049457626087216
cg22767735	1392902834778.47	6.0068223734481	3.22995784877886e+23	0.0362383573419897
cg22774127	17316467072.6044	24.9617456410741	12012782927455930368	0.0232245870791246
cg22780428	35.59460016709	1.03440808024036	1224.83146183526	0.0478494913495873
cg22799321	27.9306423258149	2.27988378725601	342.175678029416	0.00919757532001431
cg22821606	37286.5299303635	17.9931271230007	77267575.8218086	0.00689836686424224
cg22838674	6223132010.91769	414.148407423801	93510855845639536	0.00747968888317714
cg22862656	0.473709769415889	0.22868028286144	0.981286811578863	0.044346245373768
cg22874560	14141407.8094404	8.03337545076295	24893572578375	0.0248365860643289
cg23003832	25.8898365539969	1.58085779016416	423.99995810064	0.0225480042530931
cg23029519	0.256530490658272	0.0883502773204238	0.744852134404802	0.0123635090872758
cg23111544	0.37821668593867	0.16643434653599	0.859485223451143	0.020259334211518
cg23126947	0.0443222730697336	0.00509516531378823	0.385554495111653	0.00475030250031658
cg23172864	47015675962.2617	1.21677699471436	1.81666303339939e+21	0.048184346640268
cg23173910	0.108431846909636	0.0138224871810528	0.850604183619816	0.0345214316457573
cg23222573	212575305233532512	2.70326893783121	1.6716154194922e+34	0.0444243130257282
cg23234510	2044617204597532	229.677870113054	1.8201403170791e+28	0.0204857629799108
cg23347958	7.1728813479874	1.38350983933823	37.1881900434591	0.0189465083893452
cg23365832	4.87721564559785e+25	143640.784062281	1.65602218123167e+46	0.0141946646915832
cg23367478	158439224894475	25.0347772258381	1.00272464015592e+27	0.0296983773039875
cg23389061	276091581447.15	3.4575815090577	2.2046208063729e+22	0.0397033397966381
cg23408913	810064049.243046	2.65756682129799	246919008251142080	0.0395875002465538
cg23526055	316.903331177876	1.76808588174829	56800.2506825809	0.0296124803632934
cg23560113	14516339.06613	26.3996520195533	7982078692809.1	0.0144708842855856
cg23570261	310930.270244274	15.2771403778865	6328254539.9738	0.0124693009536141
cg23653712	16148.2675644267	5.06586212060362	51475255.1735937	0.018564043967076
cg23660191	153688.890291203	93.6194213069687	252301014.780822	0.00156869045577283
cg23686014	88.7550354181837	1.49770891469863	5259.67111150443	0.0312467618982157
cg23759710	0.0270252218707719	0.000982547843772093	0.743335423098091	0.0327313125079595
cg23807559	206624859754.342	13.439559120306	3.17672866247484e+21	0.0294754989606162
cg23841186	0.398209041664681	0.194161966534402	0.816691567838069	0.011987792346886
cg23844090	2187.09643270646	21.9365669439721	218055.57898711	0.00105609447899681
cg23868119	34433349.9350863	74.8961018130184	15830671544323.6	0.00908685071140264
cg23911465	41.7165009806606	1.77821525195976	978.659052750517	0.020475705985072
cg23922081	233.285076672146	6.70871413500275	8112.12490244328	0.00260235095695761
cg23953133	213792293.129857	13.1668052599788	3471392163796349	0.0235580316371559
cg23970785	230.279434181254	1.48230926953478	35774.3278657911	0.0346131273039154
cg23984059	4300060071.48991	26.3713723897644	701158678628290944	0.0214974082359606
cg24009736	31552889.0251472	4.25195110915131	234147754824954	0.0324126629394
cg24028122	45.8220721576204	1.23659878407725	1697.9333344444	0.0379693251312277
cg24075743	0.184096375438976	0.0652296435069337	0.519571679801773	0.0013895478450946
cg24115627	0.002553674834246	9.76170560222727e-06	0.668044645555939	0.0355538918413139
cg24124977	1401038067799.8	256057.216480221	7665894734022520832	0.000410676122184105
cg24142014	6012225.32984316	145.971076465441	247630244922.977	0.00398733725501943
cg24147596	0.293471507300503	0.0958907143563896	0.898163353722999	0.0317013342685463
cg24206694	7753.80550029002	36.6631654344988	1639833.85023693	0.00104382241213279
cg24220122	9111848.63904007	1402.10705645455	59215011605.9756	0.00034682820187525
cg24239808	0.122875644437215	0.0156526486929377	0.964592273937195	0.0461242730375609
cg24341944	157.827045203661	18.6313135202788	1336.96296670691	3.43492948103543e-06
cg24409107	1.79483536302958e+20	64827.7686196707	4.96921928515064e+35	0.0101498291918106
cg24428760	14840729590.0699	4663.30845836243	47229827649642192	0.00217141962938061
cg24442290	4641952.98999092	87.6930959202898	245717491612.702	0.00567249101985355
cg24454143	8.92192870306465	1.51463579112904	52.5544241386459	0.0155704205826983
cg24471867	29838.2361987095	3.76172209801847	236678924.2403	0.0245014995105141
cg24474998	5245685655737.32	5.26499921407237	5.22644294518789e+24	0.0377272417118535
cg24611631	44939648.7323063	1.47964966096532	1364898787504556	0.0450127244749968
cg24655310	0.401350464507665	0.190439617356448	0.845843935188228	0.0163895939043032
cg24673765	0.221633760695386	0.0515997046418555	0.951972966142411	0.0427494182552372
cg24695828	6242.26804996979	2.30730478279716	16888063.8128938	0.0302109603715132
cg24712395	0.159292134546558	0.0326033927129902	0.778262076949098	0.0232255740010601
cg24727568	4383.85145904202	51.1879266958514	375443.094797242	0.000221403807357051
cg24777762	708193.974433079	3.83553096232419	130761219333.087	0.0294622340865919
cg24793265	0.0411656751606905	0.00226981799552404	0.746585327447919	0.0309573344826
cg24816455	2.82174165246304	1.42185325159439	5.59989291744168	0.0030127007741492
cg24818434	1452261816505.11	4.92853124291886	4.27929596004682e+23	0.0376779897290556
cg24911803	6901192182989.27	1.87798372246361	2.53604187176202e+25	0.0452143013253317
cg24912560	0.0941142514928043	0.0146785530741922	0.603430889221911	0.0126749810174545
cg24914860	125.938214651652	3.42800846837672	4626.71958250912	0.00853882421193527
cg24997562	144.17471304305	2.16802230209389	9587.7002099887	0.0202700549990132
cg25000382	42.5684738675671	1.05133986007401	1723.58628853489	0.0469803710351396
cg25003924	0.13095506162729	0.0186685825680577	0.918614367389082	0.0408180320704089
cg25059792	1309.78715578597	5.03673606370118	340605.974139778	0.0114127050786881
cg25123470	9.09280665868641	2.36461999086354	34.9650824452593	0.00131659847893412
cg25304860	215.392951943724	2.3507890869641	19735.5534804472	0.0197644850350385
cg25309588	4462473989.5822	9.53947983681346	2087501042860800512	0.0291540859224506
cg25322008	0.411100424185437	0.170922578242237	0.988772580565274	0.04712450566222
cg25344672	2.63589321212324	1.30053564167922	5.34236264124708	0.00716641667252712
cg25356214	27000.3423516986	1.05104517040265	693612898.510962	0.0488872299397415
cg25371088	1914433.67101998	141.303360331897	25937502633.5285	0.00288351557179908
cg25478157	5.21005575621612e+22	2778.23685101096	9.77047042371612e+41	0.0208784065652806
cg25485128	547156875.827472	16.4657210798453	18182055028961624	0.0227873513565905
cg25545088	0.144419525248302	0.0229032250609374	0.910657744376687	0.0394391250557613
cg25574024	3.26129864520971	1.64626953999779	6.46070925497473	0.000700893706970199
cg25590938	19137355.9677266	6.22179985274306	58863737520263.5	0.0278210994922325
cg25658980	18.1541682105418	1.09760090667275	300.267448225524	0.04286557609242
cg25737491	1891.64814360412	1.20345265152816	2973388.85302805	0.0445073254264142
cg25750404	2883145648.91919	115.083381440029	72230488267443056	0.0122130371141073
cg25755261	6719632.26516644	179.855081610409	251054667873.519	0.00342761909002173
cg25849332	23576834341.459	30.0747258518161	18482865656148185088	0.0222715949073599
cg25903497	13.8152960324923	1.39677608788189	136.644954134936	0.0247187701682013
cg25923856	2204223864723811840	770750.936802726	6.30372616343835e+30	0.00389861895315955
cg26023204	1061703205.61068	8000.35884962028	140895392068255	0.000553872016284535
cg26023751	7.8245158598429e+23	9556.85692267794	6.40619075249033e+43	0.0186863792052294
cg26097271	9539050.29521106	3.90814303656202	23283047647768	0.0322252498383876
cg26135716	699585956.626686	9.76416344312816	50124162050331376	0.027321795861595
cg26239051	4256.53824904016	1.06899360986149	16948761.6187804	0.0481843822107661
cg26260201	139129828218575344	16057.68903478	1.20547290822508e+30	0.00940168982636646
cg26402828	743851.13298813	4.26924924475299	129604639206.24	0.0281142145582277
cg26451923	68511.8583440445	7.14531182564082	656916709.626378	0.0172964247778117
cg26453990	16170133581.4731	2.33091551681815	1.12176189208097e+20	0.0420363291220581
cg26465666	3.78020762531928	1.23115692362987	11.6069441809175	0.0201638227319381
cg26528713	649844976495305472	33.8753852776053	1.2466234406354e+34	0.0320236697933465
cg26608667	0.0944470301462131	0.0113521096125827	0.785778309747159	0.0290366021126493
cg26624118	1085026034558376	1265114.14167454	9.30573342663919e+23	0.000971100341447279
cg26624273	600621.895238439	3.50858972544828	102818137562.015	0.030455197433357
cg26649834	98868287570899232	26.170527392502	3.73509411583452e+32	0.0324878329114829
cg26665419	1864391.38397973	1.84330455385736	1885719440872.63	0.0406921931116646
cg26678313	129.203292919051	2.57586700365538	6480.72702411909	0.0149483380153864
cg26703664	336864552699931	1269.44924187525	8.93913069719069e+25	0.0126867090606055
cg26704579	5.36143493872195	1.35615999045464	21.1958653879119	0.0166491537331062
cg26706070	3115.9145667568	1.15246873558204	8424457.24345296	0.0460254407186481
cg26764555	77940.165743125	14.9395461660146	406616731.764237	0.00990528619270799
cg26767897	0.337980810842593	0.12538151122803	0.91106756792926	0.0320286616655913
cg26787239	0.0518179601551504	0.00319164718319464	0.841290042577054	0.0373890340405111
cg26790059	0.035170551115164	0.00135139318039993	0.915327740057339	0.0440966906323337
cg26850145	9978396835283.58	174.476600257241	5.70669094053858e+23	0.0178650036982277
cg26889990	407.711635756683	3.72801549036775	44589.0791926385	0.0120962627883084
cg27022827	0.327144832270685	0.117714430611438	0.909181149035908	0.0321507237193992
cg27026509	17.2594293659658	1.11103568321509	268.117313007214	0.041831031605434
cg27043582	403.951192253767	4.91517101177792	33198.5530782611	0.00763457400831551
cg27076139	72893.9624533368	30.1521580251229	176223862.906304	0.00484862083726748
cg27138018	13.7461441829061	3.22388561195993	58.6114095352066	0.000397015940679718
cg27158143	886.825784701649	3.1464116229585	249954.57259092	0.0183635292973905
cg27167439	1776.61533127695	2.5589483553727	1233460.62404945	0.0249984348585583
cg27239157	12.7728431275165	1.54616671750252	105.516125598454	0.018056372742276
cg27250759	822023804730.287	257.985494777057	2.61922917847453e+21	0.0139972939730682
cg27293353	11690791943.078	463.165617788851	295088000937591168	0.00768031167026222
cg27318546	50.4945225185283	2.62914688450984	969.781041674097	0.00929318711883899
cg27419217	148665.361499111	2.87882955503495	7677213703.39794	0.031481305225829
cg27425193	176748.997246746	2.54830494754501	12259210993.4985	0.0336335001483042
cg27461196	0.349574503611372	0.164721086357584	0.741874257129742	0.00618755772798399
cg27467734	962139.360895757	701.436250889536	1319738106.79294	0.000185515505705099
cg27546682	48.6317521208894	1.36041726021988	1738.47199936685	0.0332842206217012
cg27556566	58964371409.7874	1.23303222459649	2.8197130832401e+21	0.048080079549582
