# Supplementary material for: DNA methylation-based profiling reveals distinct clusters with survival heterogeneity in high-grade serous ovarian cancer
Source: Clin Epigenetics. 2021 Oct 13;13:190. doi: 10.1186/s13148-021-01178-3 (PMC8515755; doi:10.1186/s13148-021-01178-3)
Supplement: Supplementary file 6 — Additional file 6: Table S5. The methylation loci and corresponding genes involved in MAPK signalling, pyruvate metabolism, glycolysis, and proteoglycan pathways. [file 13148_2021_1178_MOESM6_ESM.xlsx]

## Sheet: MAPK pathway
MAPK pathway involved methylation loci and corresponding genes
MAPK pathway
CACNB3	cg00065408
MAP3K12	cg01833398
PGF	cg05076631
MAPK13	cg05859264
CSF1R	cg07260017
PDGFD	cg07748540
RASGRF2	cg09952204
DUSP1	cg10837843
MAPK7	cg12353516
MAPK10	cg12647643
IGF2	cg13791131
FGF21	cg13881341
MAP2K4	cg14099017
EFNA4	cg14605134
CACNB4	cg16111791
RRAS	cg17383958
PPM1A	cg17884373
PAK1	cg21086464
MAPK12	cg21974239
FLT3	cg24454143
DUSP6	cg26703664
RASA2	cg26764555
HSPB1	cg27425193

## Sheet: Glycolysis_Gluconeogenesis
Glycolysis / Gluconeogenesis involved methylation loci and corresponding genes
Glycolysis / Gluconeogenesis
ENO3	cg01926595
PKLR	cg02280309
BPGM	cg05680424
ALDH9A1	cg08343943
PFKP	cg10247268
ALDH1B1	cg22397447
ALDH3A2	cg22767735
PCK2	cg26402828

## Sheet: Pyruvate metabolism
Pyruvate metabolism involved methylation loci and corresponding genes
Pyruvate metabolism
PKLR	cg02280309
ALDH9A1	cg08343943
GRHPR	cg10289190
ALDH1B1	cg22397447
ALDH3A2	cg22767735
PCK2	cg26402828

## Sheet: Proteoglycans in cancer
Proteoglycans pathway involved methylation loci and corresponding genes
Proteoglycans in cancer
VAV2	cg04582843
CCND1	cg05200606
MAPK13	cg05859264
DDX5	cg07387199
ITPR2	cg09257092
ITGA2	cg09759260
PPP1R12B	cg10091705
EIF4B	cg11471666
PPP1CA	cg13055001
SDC1	cg13758659
IGF2	cg13791131
CTTN	cg15383392
RRAS	cg17383958
PAK1	cg21086464
WNT11	cg21238457
ITPR1	cg21858376
MAPK12	cg21974239
